# Supplementary material for: PEGylated Micro/Nanoparticles Based on Biodegradable Poly(Ester Amides): Preparation and Study of the Core–Shell Structure by Synchrotron Radiation-Based FTIR Microspectroscopy and Electron Microscopy
Source: Int J Mol Sci. 2024 Jun 26;25(13):6999. doi: 10.3390/ijms25136999 (PMC11241343; doi:10.3390/ijms25136999)
Supplement: Supplementary file 1 [file ijms-25-06999-s001.zip]

Archive with 1 entries (1 files):
- ijms-3054014-supplementary.pdf
